# Supplementary material for: MiR-3664-3p through suppressing ABCG2, CYP3A4, MCL1, and MLH1 increases the sensitivity of colorectal cancer cells to irinotecan
Source: Heliyon. 2025 Jan 15;11(3):e41933. doi: 10.1016/j.heliyon.2025.e41933 (PMC11808512; doi:10.1016/j.heliyon.2025.e41933)
Supplement: Multimedia component 1 [file mmc1.xlsx]

## Sheet: Sheet1
miRDB	miRDB	miRDB	DIANA TOOLS	DIANA TOOLS	DIANA TOOLS	miRWALK	miRWALK	miRWALK	Target Scan	Target Scan	Target Scan
miRNA	Gene Symbol	Score	miRNA	Gene Symbol	Score	miRNA	Gene Symbol	Score	miRNA	Gene Symbol	Score
miR-3664-3p	TCTA	98	miR-3664-3P	AKIRIN1	99	miR-3664-3P	CEP85L	100	miR-3664-3P	PLA2G5	93
miR-3664-3p	FAM19A5	97	miR-3664-3P	NLK	99	miR-3664-3P	STK26	100	miR-3664-3P	C7orf34	81
miR-3664-3p	PGM3	96	miR-3664-3P	PTPN22	99	miR-3664-3P	ST3GAL5	100	miR-3664-3P	TPSAB1	79
miR-3664-3p	ASB8	96	miR-3664-3P	SLC35E2	99	miR-3664-3P	NSD2	100	miR-3664-3P	REL	76
miR-3664-3p	ARIH1	96	miR-3664-3P	KIAA1468	99	miR-3664-3P	CEP63	100	miR-3664-3P	TPSB2	75
miR-3664-3p	TMEM50B	95	miR-3664-3P	COL5A2	99	miR-3664-3P	FAM110A	100	miR-3664-3P	C5orf28	74
miR-3664-3p	TKT	95	miR-3664-3P	ATP8B4	99	miR-3664-3P	GAGE1	100	miR-3664-3P	TCTA	82
miR-3664-3p	AP3S1	95	miR-3664-3P	HRSP12	99	miR-3664-3P	MINDY2	100	miR-3664-3P	AF165138.7	73
miR-3664-3p	FBN1	95	miR-3664-3P	PNMA2	99	miR-3664-3P	ZBTB8A	100	miR-3664-3P	HIST1H4C	88
miR-3664-3p	GPC6	95	miR-3664-3P	GABARAPL3	99	miR-3664-3P	NKAIN2	100	miR-3664-3P	AFM	72
miR-3664-3p	TMEM201	94	miR-3664-3P	SMARCC2	99	miR-3664-3P	PAQR3	100	miR-3664-3P	LY6H	70
miR-3664-3p	PUS10	94	miR-3664-3P	AMER1	99	miR-3664-3P	MCHR2	100	miR-3664-3P	S100A7A	70
miR-3664-3p	RIDA	94	miR-3664-3P	LAT	99	miR-3664-3P	SCN3B	100	miR-3664-3P	CRCT1	68
miR-3664-3p	LRRC20	94	miR-3664-3P	CTBP1	99	miR-3664-3P	OPALIN	100	miR-3664-3P	CLPSL2	68
miR-3664-3p	ZNF860	94	miR-3664-3P	SNX1	99	miR-3664-3P	FOXL2NB	100	miR-3664-3P	ZNF460	72
miR-3664-3p	BEAN1	93	miR-3664-3P	CCDC91	99	miR-3664-3P	RSPO4	100	miR-3664-3P	ADK	73
miR-3664-3p	ROCK2	93	miR-3664-3P	STRAP	99	miR-3664-3P	TECPR2	100	miR-3664-3P	ACTL8	64
miR-3664-3p	TOX3	93	miR-3664-3P	HSD17B11	99	miR-3664-3P	TRARG1	100	miR-3664-3P	HLA-DQB1	64
miR-3664-3p	SERAC1	93	miR-3664-3P	RP11-795F19.5	99	miR-3664-3P	SRSF10	100	miR-3664-3P	TOMM6	64
miR-3664-3p	GUCY2C	93	miR-3664-3P	PI4KB	99	miR-3664-3P	ALMS1	100	miR-3664-3P	PRX	63
miR-3664-3p	CMTR1	93	miR-3664-3P	RP11-93B14.6	99	miR-3664-3P	GNAS	100	miR-3664-3P	TMEM257	63
miR-3664-3p	STK17B	92	miR-3664-3P	CCAR1	99	miR-3664-3P	PPP1R12B	100	miR-3664-3P	NGDN	63
miR-3664-3p	UGT2B7	92	miR-3664-3P	CR769776.1	99	miR-3664-3P	PRKAR1A	100	miR-3664-3P	SPRR2G	62
miR-3664-3p	NGDN	92	miR-3664-3P	EFCAB14	99	miR-3664-3P	ACRV1	100	miR-3664-3P	FAM163B	64
miR-3664-3p	MB21D2	92	miR-3664-3P	MTMR4	99	miR-3664-3P	LSM12	100	miR-3664-3P	TPD52L3	61
miR-3664-3p	AFG1L	92	miR-3664-3P	NIPSNAP3B	99	miR-3664-3P	CPNE9	100	miR-3664-3P	HRSP12	60
miR-3664-3p	COPZ1	92	miR-3664-3P	RHOG	99	miR-3664-3P	SYBU	100	miR-3664-3P	HDDC2	60
miR-3664-3p	FLJ44635	92	miR-3664-3P	PCDHB5	98	miR-3664-3P	DAZAP2	100	miR-3664-3P	TMEM91	59
miR-3664-3p	INTS14	92	miR-3664-3P	GRIN2B	98	miR-3664-3P	RBM23	100	miR-3664-3P	NIPSNAP3B	62
miR-3664-3p	MTMR4	91	miR-3664-3P	ZNF595	98	miR-3664-3P	SKP1	100	miR-3664-3P	CCDC23	58
miR-3664-3p	RPS3A	91	miR-3664-3P	AK9	98	miR-3664-3P	ANGPTL5	100	miR-3664-3P	RSAD2	58
miR-3664-3p	PLA2G5	91	miR-3664-3P	C1orf177	98	miR-3664-3P	POGZ	100	miR-3664-3P	PGBD3	58
miR-3664-3p	ENTPD5	91	miR-3664-3P	FAM71F2	98	miR-3664-3P	ASIC4	100	miR-3664-3P	AKR1D1	63
miR-3664-3p	RAB9B	91	miR-3664-3P	TEC	98	miR-3664-3P	GATD3	100	miR-3664-3P	TSLP	73
miR-3664-3p	RNF4	91	miR-3664-3P	DNAH14	98	miR-3664-3P	P2RX7	100	miR-3664-3P	ALG14	70
miR-3664-3p	PSIP1	90	miR-3664-3P	RP11-544M22.13	98	miR-3664-3P	SKP1	100	miR-3664-3P	STRA6	57
miR-3664-3p	CHAD	90	miR-3664-3P	ANKRD36C	98	miR-3664-3P	TMEM182	100	miR-3664-3P	ARL14	57
miR-3664-3p	CASTOR2	90	miR-3664-3P	TMEM50B	98	miR-3664-3P	SRSF10	100	miR-3664-3P	PNPLA2	56
miR-3664-3p	KCNB1	90	miR-3664-3P	RHOC	98	miR-3664-3P	MTHFSD	100	miR-3664-3P	TMEM154	56
miR-3664-3p	TMEM267	90	miR-3664-3P	ZNF773	98	miR-3664-3P	TRAPPC2	100	miR-3664-3P	KCNB1	56
miR-3664-3p	RHOG	90	miR-3664-3P	TKT	98	miR-3664-3P	TMIGD3	100	miR-3664-3P	MLANA	56
miR-3664-3p	ZNF592	90	miR-3664-3P	IRAK3	98	miR-3664-3P	PCM1	100	miR-3664-3P	COQ9	55
miR-3664-3p	NFYA	90	miR-3664-3P	ADK	98	miR-3664-3P	KMT2A	100	miR-3664-3P	IZUMO3	55
miR-3664-3p	PI4KB	90	miR-3664-3P	USP7	98	miR-3664-3P	PTPN9	100	miR-3664-3P	ERCC6-PGBD3	54
miR-3664-3p	BTN2A2	90	miR-3664-3P	ALG14	98	miR-3664-3P	RIPPLY3	100	miR-3664-3P	PGM3	54
